# Supplementary material for: Genomic Profiling of Advanced-Stage Oral Cancers Reveals Chromosome 11q Alterations as Markers of Poor Clinical Outcome
Source: PLoS One. 2011 Feb 28;6(2):e17250. doi: 10.1371/journal.pone.0017250 (PMC3046132; doi:10.1371/journal.pone.0017250)
Supplement: Table S2 — A compendium of chromosomal alterations in 60 oral tumors with gene list and known candidate genes cited in the literature. (XLS) [file pone.0017250.s006.xls]

## Sheet: Sheet1
Change	Cytoband	Start	End	Size (Mba)	q value	Hemizygous Frequency [%]	Homozygous Loss/High Level Amplification Frequency [%]	Peak	Note	Overlapping known CNVs	bMax overlap with CNVs [%]	cNumber of genes	Genes in Region	Known OSCC-related (candidate) genes (one reference from Supplementary references per gene)	Number of dncRNA	ncRNA in region	Known OSCC-related emiRNA
Loss	1p12-p11.2	120403307	120822591	0.419284	0.00478959	18.3	1.7			57	22.7278	4	HIST2H2BA, FAM72B, NOTCH2, FCGR1B		0
Loss	1q11.1-q21.1	120982663	144003083	23.0204	8e-06	30	5			230	5.50395	15	SEC22B, FLJ39739, NBPF9, NOTCH2NL, LOC100286793, LOC647121, PPIAL4A, PDE4DIP, PPIAL4C, PPIAL4B, LOC728855, PPIAL4G, LOC728875, LOC100130000, C1orf152		0
Loss	1p36.33-p11.1	147134204	147499075	0.364871	0.000230979	23.3	5			418	100	1	LOC645166		0
Loss	1q24.2	167493797	167507911	0.014114	0.00029021	21.7	13.3			651	100	1	NME7	NME7(S1)	0
Gain	1q31.3	195026732	195104236	0.077504	1.04e-05	35	28.3			74	100	2	CFHR3, CFHR1		0
Gain	1q31.3	195026732	195048237	0.021505	1.04e-05	35	28.3	Yes		57	100	1	CFHR3		0
Loss	1q44	246713386	246852155	0.138769	0.0238544	20	10			500	100	5	OR2T10, OR2T34, OR2T5, OR2T29, OR2G6		0
Loss	2p11.2-q11.1	89101063	94770365	5.6693	8e-06	36.7	16.7		Centromeric	509	37.8901	3	FKSG73, LOC654342, GGT8P		0
Loss	2q21.2	133198885	133381264	0.182379	0.0365236	16.7	5			1	0.671678	1	NCKAP5		0
Loss	2q21.2	133504494	133812256	0.307762	8e-06	25	13.3			4	10.563	1	NCKAP5		0
Loss	2q23.3-q24.1	154509220	154614479	0.105259	0.0907799	15	1.7			127	3.51324	1	GALNT13		0
Loss	2q34	211609650	214859880	3.25023	0.0215339	15	0			623	8.48054	4	ERBB4, MIR548F2, SPAG16, IKZF2		1	hsa-mir-548f-2
Gain	2q37.3	242501268	242717042	0.215774	1.81e-05	33.3	21.7			107	76.4277	1	LOC728323		0
Loss	3p26.3-p11.2	39095	95021186	94.9821	8e-06	61.7	25			8176	2.12654	524	SMARCC1, FHIT, SYNPR, FLJ39534, CRBN, C3orf19, C3orf18, MANF, IRAK2, C3orf14, C3orf10, DAZL, WDR6, SLC38A3, XPC, ID2B, CAMKV, MIR138-1, IFRD2, ALS2CL, COL7A1, MIR128-2, FBXW12, ITGA9, HACL1, PRRT3, CHL1, SNORD69, CHCHD4, WDR48, MST1, HRH1, FAM116A, GRM7, GRM2, CCDC51, IL5RA, PRSS50, KIF9, DNASE1L3, PPARG, XIRP1, VPRBP, ZDHHC3, KCNH8, GPX1, CAMK1, LOC440957, NBEAL2, ATXN7, FLNB, EFHB, LOC100128640…	CHL1(S2), GRM7(S3), RAD18(S3), SRGAP3(S3), FANCD2(S4), VHL(S4), ATG7(S3), TIMP4(S4), PPARG(S4), RAF1(S4), XPC(S4), RARB(S4), TGFBR2(S4), GPD1L(S5), MLH1(S6), LRRFIP2(S3), CTDSPL(S3), PLCD1(S3), DLEC1(S3), ACVR2B(S3), CSRNP1(S3), CTNNB1(S4), APEH(S6), MST1(S7), UBA7(S6), RASSF1(S8), ACY1(S6), WNT5A(S4), DNASE1L3(S5), FHIT(S9), PTPRG(S6), PSMD6(S10),	20	hsa-mir-885, ACA7, hsa-mir-563, hsa-mir-128-2, hsa-mir-26a-1, ACA6, E2, hsa-mir-138-1, hsa-mir-564, hsa-mir-1226, hsa-mir-425, hsa-mir-191, hsa-mir-566, hsa-let-7g, hsa-mir-135a-1, HBII-108, HBII-108B, HBII-210, hsa-mir-1284, hsa-mir-1324
Loss	3p26.3-p25.3	39095	9150490	9.11139	8e-06	45	0	Yes		1524	8.03222	23	ARL8B, RAD18, SRGAP3, LOH3CR2A, CNTN6, CNTN4, LOC100288428, CHL1, CAV3, SUMF1, BHLHE40, LMCD1, C3orf32, CRBN, GRM7, IL5RA, SETMAR, EGOT, EDEM1, ITPR1, LRRN1, OXTR, TRNT1	CHL1(S2), GRM7(S3), RAD18(S3), SRGAP3(S3),	0
Loss	3p14.2	60331268	61710321	1.37905	8e-06	55	18.3	Yes		22	10.3921	2	PTPRG, FHIT	FHIT(S9), PTPRG(S6)	0
Gain	3q13.1-q13.1	109002489	109033285	0.030796	0.0231533	18.3	1.7			6	100	1	BBX		0
Gain	3q13.33-q24	121355348	144551988	23.1966	0.00181048	21.7	1.7			486	1.98426	188	RPN1, RYK, KIAA1257, PCCB, GK5, IQCB1, CCRL1, SNORA7B, ARGFX, WDR5B, PISRT1, ATP2C1, CLSTN2, TXNDC6, ROPN1B, CHST13, ZNF148, PIK3CB, PRR23A, RHO, ANAPC13, PTPLB, CCDC14, EAF2, GP9, MIR548I1, EEFSEC, SLC12A8, DNAJC13, PPP2R3A, PLXND1, ADCY5, TXNRD3IT1, C3orf72, HCLS1, RBP2, TMEM108, SLC15A2, GATA2, OSBPL11, SLC41A3, ALDH1L1, PARP15, MYLK, MIR1280, CEP70, XRN1, KPNA1, RNF7, COPB2, PARP14, ZXDC, IL2…	RBP1(S2), ATR(S4)	5	hsa-mir-198, hsa-mir-548i-1, hsa-mir-1280, ACA7B, ACA58
Gain	3q24-q29	145187343	199379595	54.1923	1.04e-05	60	20			2121	2.04507	295	NCBP2, RNF13, TERC, NDUFB5, PARL, MCF2L2, UTS2D, MUC20, VPS8, IGSF10, HPS3, PDCD10, SKIL, MED12L, NAALADL2, MIR15B, MIR551B, B3GNT5, NCEH1, CP, PPP1R2, COMMD2, PIK3CA, DNAJB11, PLCH1, PHC3, LOC152217, PA2G4P4, SNAR-I, SSR3, CCNL1, FAM131A, EIF2B5, SLITRK3, C3orf79, MFI2, CLCN2, TSC22D2, KCNAB1, MUC4, KLHL6, FXR1, SERP1, LSG1, IQCG, OPA1, SCARNA7, IQCJ, HRG, EHHADH, GPR160, GMPS, PCYT1A, KCNMB3, K…	TM4SF1(S11), GMPS(S4), TERC(S10), PLD1(S4), PIK3CA(S12), SOX2(S13) EPHB3(S4), ADIPOQ(S1), BCL6(S4), LPP(S4), TP63(S14), CLDN1(S15)	19	hsa-mir-15b, hsa-mir-16-2, U90, hsa-mir-1263, hsa-mir-720, hsa-mir-551b, hTR, hsa-mir-569, hsa-mir-1224, HBII-142, snR39B, hsa-mir-1248, HBI-61, E3, ACA4, hsa-mir-28, hsa-mir-944, hsa-mir-570, hsa-mir-922
Gain	3q27.1	185019156	185896384	0.877228	1.04e-05	48.3	1.7	Yes		11	14.3883	24	FAM131A, ALG3, PARL, PSMD2, SNORD66, ECE2, ABCF3, THPO, AP2M1, DVL3, CHRD, VWA5B2, EPHB3, EIF2B5, CLCN2, CAMK2N2, MIR1224, POLR2H, EIF4G1, MAP6D1, HTR3D, HTR3E, HTR3C, ABCC5	EPHB3(S4)	2	hsa-mir-1224, HBII-142
Loss	3q26.3	163941201	164138371	0.19717	8e-06	35	30			261	100	0			0
Loss	3q29	196830292	196924369	0.094077	0.00042085	5	1.7			85	100	2	SDHAP2, MIR570		1	hsa-mir-570
Loss	4q13.2	68901239	69688431	0.787192	8e-06	43.3	30			685	97.1832	3	UGT2B15, UGT2B17, TMPRSS11E	UGT2B17(S1)	0
Gain	4q13.2	69085413	69165843	0.08043	1.04e-05	35	26.7			31	100	1	UGT2B17		0
Loss	4q13.3	70188483	70296201	0.107718	8e-06	33.3	25			242	100	1	UGT2B28	UGT2B28(S1)	0
Loss	4q35.2	187570439	188216746	0.646307	0.0263372	20	0			248	8.1288	2	FAT1, MTNR1A	MTNR1A(S16), FAT1(S5)	0
Loss	4q35.2	188299045	188810620	0.511575	0.0738799	18.3	0			5	3.28534	0			0
Loss	4q35.2	189324077	189417173	0.093096	0.0596034	18.3	0			23	48.1041	0			0
Loss	4q35.2	190706301	191176358	0.470057	0.00045825	25	1.7			143	89.8606	2	FRG1, TUBB4Q		0
Gain	5p15.33-p11	75178	46136094	46.0609	1.04e-05	50	20			1917	0.879783	177	SLC6A3, RAD17, GHR, UBE2QL1, ZFR, LOC25845, AGXT2, LIFR, DAB2, C5orf33, LOC100272216, PTGER4, RXFP3, FAM173B, ROPN1L, CDH9, LOC153684, TAG, C5orf49, MARVELD2, IRX4, NNT, IRX1, C5orf42, IRX2, MRPL36, NPR3, NAIP, LOC340094, AHRR, CCDC152, AMACR, BRD9, SNORD123, LOC653391, TTC23L, ADCY2, HCN1, FBXL7, GTF2H2B, CEP72, MTRR, SERF1A, EGFLAM, SERF1B, UGT3A2, LOC255167, DNAJC21, RAI14, RAD1, 11-Mar, GTF2H…	TERT(S17), TRIO(S17), RAD1(S11), IL7R(S11), SKP2(S11)	6	SNORD123, hsa-mir-887, hsa-mir-579, hsa-mir-580, HBII-240, hsa-mir-1274a
Gain	5p15.33	75178	942987	0.867809	1.04e-05	48.3	18.3	Yes		918	36.964	34	SMN2, LRRC14B, SMN1, RAD17, SERF1A, SERF1B, TAF9, GUSBP3, ZDHHC11, LOC100170939, CCDC127, CCDC125, LOC100272216, SLC9A3, TPPP, PLEKHG4B, MARVELD2, PDCD6, LOC25845, LOC100310782, GTF2H2, NAIP, AHRR, BRD9, OCLN, LOC647859, LOC653391, EXOC3, GTF2H2B, GTF2H2C, GTF2H2D, CEP72, SDHA, C5orf55		0
Loss	5q11.1-q14.3	49759749	88018996	38.2592	8e-06	36.7	13.3			2495	4.71473	183	RAD17, ERBB2IP, PPAP2A, RNF138P1, ISL1, PLK2, FCHO2, IL6ST, MOCS2, DMGDH, PPWD1, SLC30A5, CWC27, TMEM174, KIF2A, LOC647859, TMEM171, ADAMTS6, LOC653391, MAP3K1, ZFYVE16, CDC20B, PART1, ZSWIM6, LOC645323, RGNEF, MARVELD2, C5orf44, SV2C, C5orf43, CENPK, IL31RA, CENPH, SLC38A9, TRIM23, GAPT, DHX29, SFRS12IP1, DEPDC1B, ISCA1P1, LRRC70, LOC728723, PDE8B, EDIL3, RNF180, PELO, DDX4, F2R, ENC1, CCNO, CCN…	PDE4D(S1)	7	hsa-mir-581, hsa-mir-449a, hsa-mir-449b, hsa-mir-582, HBI-115, U109, hsa-mir-9-2
Loss	5q15	93145943	93368549	0.222606	0.0724821	16.7	0			0	0	1	FAM172A		0
Loss	5q35.1	167802696	167829322	0.026626	0.0998283	16.7	1.7			0	0	1	WWC1		0
Loss	5q35.2	174159121	174782207	0.623086	0.0844457	15	0			25	2.41973	0			0
Loss	5q35.3	176595487	176642200	0.046713	0.0874339	15	0			0	0	1	NSD1		0
Loss	5q35.3	179566909	179760396	0.193487	0.0913391	15	0			0	0	3	RASGEF1C, GFPT2, MAPK9		0
Loss	6p25.3	108112	262649	0.154537	0.0187539	16.7	3.3			286	68.348	3	ZNF311, DUSP22, TRIM27		0
Loss	6p21.34	29962878	29981959	0.019081	8e-06	26.7	23.3	Yes		689	100	2	HCG2P7, HLA-H		0
Gain	6p21.33-p21.32	31524806	32225578	0.700772	0.0149053	21.7	3.3			124	11.6863	62	SNORD48, STK19, VARS, TNXB, MSH5, HSPA1B, HSPA1A, APOM, MIR1236, SNORD117, SNORD84, MICB, HSPA1L, ZBTB12, DOM3Z, EHMT2, CFB, RDBP, LY6G6C, LY6G6D, LY6G6E, LY6G6F, MCCD1, HCP5, SKIV2L, C4A, NFKBIL1, AIF1, C2, TNXA, ATP6V1G2, C6orf47, SLC44A4, C4B, CLIC1, CYP21A2, SNORA38, NCR3, LSM2, LTB, LTA, HCG26, C6orf27, C6orf26, C6orf25, CSNK2B, C6orf48, LST1, FKBPL, SNORD52, PRRT1, LY6G5C, LY6G5B, BAT5, TNF…	MICB(S18)	6	U83, U84, ACA38, U48, U52, hsa-mir-1236
Loss	6p21.32	32519964	32673012	0.153048	8e-06	43.3	43.3			552	100	4	HLA-DRA, HLA-DRB1, HLA-DRB6, HLA-DRB5	HLA-DRB1(S1)	0
Loss	6p21.32	32605329	32633715	0.028386	8e-06	43.3	43.3	Yes		422	100	2	HLA-DRB6, HLA-DRB5	HLA-DRB5(S1), HLA-DRB1(S1)	0
Gain	6p21.32	32519964	32673012	0.153048	4.59e-05	30	18.3			454	100	4	HLA-DRA, HLA-DRB1, HLA-DRB6, HLA-DRB5		0
Gain	7p22.3-p11.1	149297	57562112	57.4128	1.04e-05	50	20			1208	1.89175	328	FKBP14, FTSJ2, DNAH11, TBX20, TSPAN13, FKBP9L, HPVC1, RAPGEF5, C7orf57, MAFK, CYP2W1, C7orf50, OSBPL3, HIBADH, TXNDC3, URGCP, FKBP9, TFAMP1, TOMM7, OGDH, LOC646999, AMZ1, LOC442308, GLI3, NFE2L3, EIF3B, VOPP1, MPP6, CLK2P, POU6F2, MYO1G, ANKMY2, FSCN1, TTYH3, HOXA7, KIAA0415, COL28A1, SP8, LOC441204, TWIST1, MRPL32, MIR1200, AQP1, WIPI2, CREB5, PSMG3, EVX1, LOC441208, KLHL7, C7orf40, C7orf41, C7o…	EGFR(S9)	16	hsa-mir-339, hsa-mir-589, hsa-mir-1302-6, hsa-mir-1183, HBII-336, hsa-mir-148a, hsa-mir-196b, hsa-mir-550-1, hsa-mir-550-2, hsa-mir-548n, hsa-mir-1200, ACA9, ACA5, ACA5c, ACA5b, ACA15
Loss	7p11.1	57629919	57931426	0.301508	0.0257699	15	6.7		Centromeric	13	0.838707	0			0
Gain	7q11.23	72916735	75407723	2.49099	0.0968427	18.3	0			397	4.55133	35	NCF1, TRIM73, LAT2, GTF2IP1, LIMK1, WBSCR28, POM121C, RFC2, GTF2IRD2B, HIP1, SPDYE8P, LOC541473, PMS2L5, MIR590, POR, CLIP2, PMS2L2, PMS2L3, GTF2I, CCL24, CCL26, ELN, WBSCR16, STAG3L2, STAG3L1, GTF2IRD1, GATSL1, LOC100093631, GATSL2, NCF1C, GTF2IRD2, SPDYE5, RHBDD2, NSUN5P1, EIF4H		1	hsa-mir-590
Gain	7q11.24	75972071	75982653	0.010582	0.0783172	18.3	1.7			54	100	2	UPK3B, DTX2		0
Loss	7q31.1	110818239	110892416	0.074177	0.0793761	18.3	1.7			70	100	1	IMMP2L		0
Loss	7q35	145243073	146830948	1.58787	0.0920204	15	0			67	2.17366	2	CNTNAP2, MIR548F4		1	hsa-mir-548f-4
Loss	8p23.3-p11.1	63832	47740040	47.6762	8e-06	83.3	65			7919	4.76449	285	TM2D2, GSR, CHRNA2, SFTPC, FBXO16, MFHAS1, IKBKB, POLR3D, FAM90A14, FAM90A13, DEFB109P1, FGF20, FAM90A10, FAM66D, FAM66E, FAM66B, FAM90A19, FAM90A18, RNF5P1, PEBP4, PPP1R3B, SLC39A14, DEFA6, ZNF703, TUSC3, FAM90A8, WHSC1L1, ADAM28, DLGAP2, KCNU1, RPL23AP53, MTMR9, GOLGA7, ZNF705G, DEFB135, DEFB136, RP1L1, DEFB130, CLN8, ARHGEF10, ENTPD4, FNTA, SPAG11B, CTSB, SPAG11A, PPP2R2A, MTUS1, TDH, LOC72802…	CSMD1(S1), LPL(S10), LZTS1(S19), TNFRSF10A(S20), ADAM3A(1),	11	hsa-mir-596, hsa-mir-548i-3, hsa-mir-597, hsa-mir-124-1, hsa-mir-1322, hsa-mir-598, hsa-mir-383, hsa-mir-320a, hsa-mir-548h-4, U13, hsa-mir-486
Loss	8p23.2	3400925	4000623	0.599698	8e-06	65	25	Yes		594	54.917	1	CSMD1	CSMD1(S1)	0
Loss	8p11.23	39378080	39464606	0.086526	8e-06	68.3	36.7	Yes		483	100	2	ADAM5P, ADAM3A	ADAM3A(S1)	0
Gain	8q11.1-q24.4	43452765	146250794	102.798	1.04e-05	73.3	13.3			2047	1.24471	444	MIR30D, MIR30B, HRSP12, JPH1, SQLE, SAMD12, ZNF707, ZNF706, ZNF704, LOC100130274, MIR1206, MIR1207, MIR1204, MIR1205, SLC45A4, GRINA, FAM84B, MIR1208, STK3, REXO1L2P, TRAPPC9, PARP10, GPR172A, POP1, FAM135B, COLEC10, MMP16, ATP6V1H, TRHR, IMPAD1, PKHD1L1, CHCHD7, SOX17, EPPK1, ZFHX4, FAM92A1, UBXN2B, SNX31, ZNF517, TSPYL5, C8orf47, C8orf46, C8orf45, C8orf44, KCNQ3, RBM12B, SLC39A4, LOC157381, ZC3…	PRKDC(S4), NCOA2(S4), RAD54B(S4), YWHAZ(S21), LRP12(S22), RAD21(S23), EXT1(S4), MYC(S17), NDRG1(S24), PTK2(S4)	24	U54, hsa-mir-124-2, HBII-276, hsa-mir-2052, U72, hsa-mir-599, hsa-mir-875, hsa-mir-1273, hsa-mir-548a-3, hsa-mir-2053, hsa-mir-548d-1, hsa-mir-1204, hsa-mir-1205, hsa-mir-1206, hsa-mir-1207, hsa-mir-1208, hsa-mir-30b, hsa-mir-30d, hsa-mir-151, hsa-mir-1302-7, hsa-mir-937, hsa-mir-661, hsa-mir-939, hsa-mir-1234
Gain	8q24.13-q24.3	123102996	146250794	23.1478	1.04e-05	71.7	10	Yes		627	1.13679	170	HSF1, MIR30D, NDUFB9, MIR30B, PUF60, MAFA, SQLE, TRMT12, TSNARE1, GSDMC, ZNF707, COMMD5, DENND3, ZNF572, PTP4A3, BREA2, LOC100130274, PPP1R16A, MYC, WDR67, MIR1206, MIR1207, MIR1204, MIR1205, LOC727677, SLC45A4, LRRC6, FAM84B, MIR1208, RNF139, GPT, GPR20, FOXH1, KIFC2, TRAPPC9, PYCRL, MAF1, EEF1D, ADCY8, PARP10, FBXL6, GPR172A, C8ORFK29, C8orf30A, RECQL4, RPL8, JRK, KHDRBS3, ZNF696, MFSD3, NAPRT1…	MYC(S17), NDRG1(S24) PTK2(S4)	14	hsa-mir-548d-1, hsa-mir-1204, hsa-mir-1205, hsa-mir-1206, hsa-mir-1207, hsa-mir-1208, hsa-mir-30b, hsa-mir-30d, hsa-mir-151, hsa-mir-1302-7, hsa-mir-937, hsa-mir-661, hsa-mir-939, hsa-mir-1234
Gain	9p24.3-p21.3	153160	21931457	21.7783	1.04e-05	33.3	10			495	20.9603	92	MIR31, PPAPDC2, MIR491, RLN1, RLN2, PLIN2, IFNW1, IFNA13, IFNA10, IFNA17, IFNA16, IFNA14, TYRP1, FLJ35024, IFNE, SNAPC3, SCARNA8, KIAA1797, KLHL9, LOC389705, RFX3, FREM1, KCNV2, DMRT1, DOCK8, DMRT3, VLDLR, PTPLAD2, GLIS3, DENND4C, ADAMTSL1, HAUS6, INSL4, GLDC, INSL6, JAK2, MPDZ, C9orf46, PSIP1, CD274, ERMP1, TTC39B, DMRT2, RPS6, ZDHHC21, SH3GL2, LOC642313, IFNB1, RANBP6, C9orf123, KIAA0020, TPD52…	SLC1A1(S1), JAK2(S1), RLN1(S1), CD274(S1) UHFR2(S11), JMJD2C(S11), PTPRD(S11)	4	hsa-mir-101-2, U92, hsa-mir-491, hsa-mir-31	hsa-mir-31
Loss	9p24.1	8556823	8626727	0.069904	0.0680435	15	0			3	6.40736	1	PTPRD		0
Loss	9p24.1	8797731	8856645	0.058914	0.09498	13.3	0			0	0	1	PTPRD		0
Loss	9p24.1-p23	8924024	10013871	1.08985	2.32e-05	23.3	6.7			35	22.0471	1	PTPRD		0
Loss	9p21.3	21733439	22076827	0.343388	8e-06	28.3	10			5	59.3259	5	C9orf53, CDKN2B, CDKN2BAS, CDKN2A, MTAP	MTAP(S10), CDKN2A(S25), CDKN2B(S1)	0
Gain	9p21.3-p13.1	21980551	39244358	17.2638	1.81e-05	38.3	6.7			395	12.242	126	GRHPR, TUSC1, NDUFB6, FBXO10, PTENP1, TOPORS, TOMM5, LINGO2, TESK1, ANXA2P2, C9orf82, CDKN2B, AQP7, NPR2, CDKN2A, IFNK, AQP3, SPAG8, C9orf24, C9orf25, CREB3, C9orf23, UBE2R2, CCIN, C9orf100, ANKRD18A, KIAA1161, DNAJA1, KIF24, RGP1, RMRP, MIR873, ELAVL2, MOBKL2B, POLR1E, EXOSC3, OR13J1, DNAI1, UBAP2, CDKN2BAS, MSMP, CHMP5, B4GALT1, GBA2, CCL27, NUDT2, IFT74, PAX5, RUSC2, SHB, CNTFR, APTX, RG9MTD3,…	FANCG(S4), STOML2(S1), TPM2(S1), TLN1(S11)	4	hsa-mir-876, hsa-mir-873, SNORD121B, SNORD121A
Loss	9p13.1-q21.11	38612224	70225195	31.613	8e-06	36.7	6.7			1761	19.2462	45	LOC653501, ANKRD20A1, LOC442421, LOC572558, PGM5P2, FAM95B1, KGFLP2, KGFLP1, FAM75A1, FAM75A2, FAM75A3, FAM75A5, FAM75A6, FAM75A7, FAM74A4, FAM74A1, FAM74A3, FAM74A2, FAM27A, FAM27C, FAM27B, LOC440896, C9orf122, CBWD6, CBWD5, CBWD3, LOC642929, PGM5, FOXD4L4, FOXD4L5, FOXD4L6, FOXD4L2, FOXD4L3, ZNF658B, LOC100133920, ANKRD20A2, AQP7P2, AQP7P1, LOC440839, CNTNAP3, ANKRD20A4, AQP7P3, MGC21881, ZNF65…		1	hsa-mir-1299
Gain	9q13-q34.3	70238468	140241905	70.0034	1.04e-05	40	11.7			1713	0.802701	605	MUSK, CEL, NCBP1, HSPA5, ZDHHC12, PPAPDC3, MIR147, PCSK5, ANP32B, UBAC1, SEMA4D, PPP3R2, GAPVD1, LHX2, LHX3, FAM108B1, LHX6, SLC28A3, PPP2R4, MRPL50, SPTLC1, GRIN1, WDR5, CTNNAL1, XPA, LCN12, PTGR1, CRB2, CEP110, LOC286238, LOC441454, RPSAP9, OR13C4, OR13C5, STRBP, ORM1, AKAP2, OR13C3, OR13C8, OR13C9, LOC286367, ANGPTL2, CEP78, PHPT1, UGCG, ARPC5L, TNFSF15, DIRAS2, QSOX2, C9orf50, C9orf57, MIR23B…	CTSL1(S5), TNC(S7)	32	hsa-mir-204, hsa-mir-7-1, SNORA84, hsa-let-7a-1, hsa-let-7f-1, hsa-let-7d, hsa-mir-23b, hsa-mir-27b, hsa-mir-24-1, hsa-mir-1302-8, hsa-mir-32, hsa-mir-455, U70C, hsa-mir-147, HBII-295, hsa-mir-600, hsa-mir-601, hsa-mir-181a-2, hsa-mir-181b-2, U65, hsa-mir-199b, hsa-mir-219-2, U62A, U62B, U24, U36B, U36A, U36C, hsa-mir-126, ACA43, ACA17, hsa-mir-602	hsa-mir-23b, hsa-mir-24-1, hsa-mir-181a-2, hsa-mir-181b-2
Loss	10p15.3-p11.1	138235	42150788	42.0126	8e-06	35	10			3802	6.58816	184	FBXO18, ASB13, IDI1, IDI2, DHTKD1, LOC387647, SFMBT2, LOC387646, LOC399744, SLC39A12, MRC1, C10orf110, C10orf111, C10orf114, NSUN6, LOC283070, PTPLA, ABI1, ARHGAP21, PITRM1, CDNF, GJD4, PIP4K2A, CUL2, SPAG6, SFTA1P, FLJ45983, BAMBI, HSD17B7P2, NMT2, RSU1, GATA3, MRC1L1, KIF5B, PTER, VIM, LOC441666, ARHGAP12, KIN, LOC254312, ZNF37A, ITGA8, GPR158, APBB1IP, NCRNA00168, ADARB2, CELF2, CCNY, STAM, PR…	BMI1(S10), PRTFDC1(S26)	7	hsa-mir-1265, hsa-mir-511-1, hsa-mir-511-2, hsa-mir-1915, hsa-mir-603, hsa-mir-604, hsa-mir-938
Loss	10p11.21	37475290	37508431	0.033141	8e-06	26.7	3.3	Yes		29	100	1	ANKRD30A		0
Loss	10q11.22	46396192	46516611	0.120419	2.83e-05	25	5			83	100	2	GPRIN2, PPYR1		0
Gain	11p15.5	186989	1038815	0.851826	0.0624623	16.7	1.7			52	6.82956	46	B4GALNT4, IFITM3, PTDSS2, LOC143666, ANO9, TALDO1, TMEM80, HRAS, RIC8A, RASSF7, CD151, PKP3, RNH1, CEND1, NLRP6, C11orf35, DEAF1, PNPLA2, RPLP2, SCT, BET1L, ODF3, SIRT3, IFITM2, IFITM1, IFITM5, PHRF1, MUC6, SLC25A22, LRRC56, TSPAN4, AP2A2, POLR2L, EPS8L2, SNORA52, IRF7, DRD4, MIR210, CDHR5, PSMD13, LRDD, ATHL1, SIGIRR, CHID1, EFCAB4A, PDDC1	HRAS(S6)	2	hsa-mir-210, ACA52
Gain	11p15.1	17699276	17724732	0.025456	0.0817995	20	5			0	0	2	MYOD1, KCNC1		0
Gain	11p11.2	46538667	46605043	0.066376	0.0739302	18.3	5			0	0	3	HARBI1, AMBRA1, KIAA0652		0
Gain	11p11.3	47115792	47217158	0.101366	0.072091	18.3	5			0	0	4	DDB2, C11orf49, ARFGAP2, PACSIN3		0
Loss	11q11	55113613	55167504	0.053892	0.00255055	10	1.7		Centromeric	1635	1	2	OR4P4, OR4C11		0
Gain	11q12.2-q14.2	60970713	78077527	17.1068	1.04e-05	53.3	26.7			149	4.1111	361	PGM2L1, MEN1, P4HA3, FKBP2, C11orf30, DRAP1, KDM2A, C2CD3, ARHGEF17, MACROD1, CCND1, C11orf48, KLC2, RASGRP2, INCENP, XRRA1, ANO1, MTL5, STIP1, CHKA, CHCHD8, DGAT2, MIR1908, TRPT1, SNX32, GUCY2E, MOGAT2, VEGFB, RPS6KA4, DNAJC4, CABP4, CABP2, TCIRG1, SLC22A6, SLC22A8, SLC22A9, MIR192, INPPL1, MUS81, RBM4, NDUFV1, SCGB1A1, PELI3, SLC22A20, SLC22A25, SLC22A24, RBM14, BSCL2, MYEOV, ROM1, CHRDL2, METT…	PPP1CA(S27), CCND1(S9), ORAOV1(S28), FGF19(S11), FGF4(S11), FGF3(S11), FADD(S1), PPFIA1(S1), CTTN(S11), SHANK2(S29), NADSYN1(S1), LRRC32(S10)	20	hsa-mir-611, hsa-mir-1908, U99, U22, U31, U30, U29, U28, U27, U26, U25, hsa-mir-1237, hsa-mir-192, hsa-mir-194-2, hsa-mir-612, hsa-mir-548k, hsa-mir-139, hsa-mir-326, U15A, U15B
Gain	11q13.2-q13.3	68654476	70150073	1.4956	1.04e-05	46.7	26.7	Yes	Entire region called as 'peak'	14	2.0426	12	ORAOV1, CTTN, MYEOV, PPFIA1, CCND1, ANO1, FGF19, FADD, FGF4, FGF3, SHANK2, MIR548K	CCND1(S9), ORAOV1(S28), FGF19(S11), FGF4(S11), FGF3(S11), FADD(S1), PPFIA1(S1), CTTN(S11), SHANK2(S29)	1	hsa-mir-548k
Gain	11q22.1-q22.2	101407278	102165885	0.758607	0.0217496	20	10			4	2.71287	11	MMP10, TMEM123, BIRC3, BIRC2, C11orf70, MMP8, MMP7, MMP27, YAP1, MMP20, MMP1	YAP1(S11), BIRC3(S11), BIRC2(S11), MMP7(S7), MMP10(S7), MMP1(S7)	0
Loss	11q22.3-q23.1	102611683	110151240	7.53956	0.018658	20	0			1257	2.30923	35	DDI1, KDELC2, GRIA4, CASP12, CARD18, ZC3H12C, CWF19L2, KBTBD3, DDX10, RAB39, ACAT1, ARHGAP20, GUCY1A2, CUL5, ATM, PDGFD, CARD17, CARD16, RDX, ELMOD1, SLN, EXPH5, C11orf65, KIAA1826, C11orf87, DYNC2H1, NPAT, LOC643923, CASP4, CASP5, CASP1, SLC35F2, ALKBH8, FDX1, AASDHPPT	ATM(S20)	0
Loss	11q23.1-q23.3	111673269	117794349	6.12108	0.0351925	16.7	0			147	3.44028	48	RBM7, ZNF259, FXYD2, IL10RA, AMICA1, ATP5L, PCSK7, SIDT2, REXO2, APOC3, USP28, APOA4, APOA5, NCAM1, CEP164, MPZL2, ZBTB16, SIK3, C11orf71, SCN2B, FXYD6, PAFAH1B2, TAGLN, CADM1, HTR3A, TMPRSS4, TMPRSS5, CLDN25, TMPRSS13, ANKK1, ZW10, MPZL3, BACE1, UBE4A, SCN4B, BUD13, FAM55D, DRD2, FAM55A, FAM55B, NNMT, HTR3B, TTC12, RNF214, CD3D, CD3E, DSCAML1, CD3G		0
Loss	11q23.3-q25	119044645	133316524	14.2719	0.0113003	20	0			771	3.86296	109	OAF, BLID, HSPA8, HYLS1, APLP2, LOC283174, OR8G5, OR8G1, ADAMTS8, OR8G2, OR6M1, CCDC15, SIAE, TP53AIP1, SC5DL, OR10S1, ARHGEF12, ZNF202, TRIM29, FLI1, KCNJ1, MIR125B1, KIRREL3, HEPN1, SRPR, ROBO3, OR6T1, ROBO4, LOC341056, CDON, CHEK1, C11orf45, SCN3B, PATE4, PATE1, PATE3, PATE2, NCRNA00167, TBRG1, VSIG2, ST14, TIRAP, NRGN, PVRL1, OPCML, TMEM45B, TECTA, IGSF9B, SPATA19, FAM118B, OR8D4, OR8D1, OR8D…	ETS1(S30)	3	hsa-mir-125b-1, hsa-let-7a-2, hsa-mir-100	hsa-mir-125b-1, hsa-mir-100
Loss	11q25	133748861	134432294	0.683433	0.0134463	18.3	0			267	11.8035	2	GLB1L2, B3GAT1		0
Loss	13p13	6365	44752	0.038387	8e-06	31.7	23.3			0	0	1	LOC26080		0
Loss	13q12.11	18894491	18951770	0.057279	0.0936075	13.3	3.3			0	0	1	TPTE2		0
Loss	14q11.1-q11.2	18149502	19549757	1.40026	8e-06	51.7	18.6		Centromeric	461	0.933589	10	OR4K5, P704P, OR4K2, OR4N2, OR11H12, OR4K15, OR4Q3, OR4M1, POTEG, OR4K1		0
Gain	14q11.2	19560721	22142166	2.58144	1.04e-05	46.7	5			799	31.5637	58	TTC5, OR10G3, OR10G2, OR11H4, ZNF219, OR5AU1, METT11D1, RAB2B, OSGEP, CCNB1IP1, NDRG2, OR11G2, FLJ10357, KLHL33, OR6S1, CHD8, MIR1201, APEX1, OR4L1, TMEM55B, TPPP2, C14orf176, RPGRIP1, DAD1, HNRNPC, RPPH1, SNORD9, RNASE1, RNASE3, RNASE2, TEP1, RNASE4, RNASE7, RNASE6, RNASE9, RNASE8, PARP2, OR4N5, SUPT16H, OR11H6, SALL2, SLC39A2, SNORD126, ABHD4, ANG, RNASE11, RNASE10, RNASE13, RNASE12, PNP, METTL…	SALL2(S12)	4	hsa-mir-1201, SNORD126, mgU6-53B, mgU6-53
Gain	14q11.2	21538460	22005864	0.467404	1.04e-05	45	5	Yes		229	100	0			0
Gain	14q21.3-q31.1	48265939	80627188	32.3612	0.000386091	28.3	3.3			190	1.61315	248	FLJ43390, MUDENG, HSPA2, SPTB, SAV1, KIAA0317, LOC645431, PPIL5, ZFYVE1, OTX2, MNAT1, TMED10, MAP3K9, AHSA1, SIX4, DHRS7, SIX6, SYNJ2BP, SIX1, PTGER2, TOMM20L, SPTLC2, DLGAP5, SYT16, PYGL, ABCD4, LOC100289511, ENTPD5, SLC38A6, FNTB, AKAP5, DAAM1, PNMA1, ERO1L, PTGR2, CGRRF1, C14orf50, SNAPC1, L2HGDH, ARF6, TMEM229B, GMFB, ACOT6, ACOT4, ACOT2, ACOT1, SOCS4, BMP4, NIN, ACYP1, MAX, NRXN3, FAM71D, JK…	ZNF410(S1), COQ6(S1), ABCD4(S1), ISCA2(S1), LTBP2(S1), ACYP1(S1), JPD2(S1)	3	hsa-mir-548h-1, hsa-mir-625, hsa-mir-1260
Gain	14q31.3-q32.33	87604117	106349785	18.7457	9.6e-05	38.3	20			830	4.86783	261	MIR1185-1, MIR1185-2, SERPINA13, PPP4R4, GLRX5, IFI27, CLMN, MIR329-2, NDUFB1, MIR379, SNORD114-22, SNORD114-23, GSC, SNORD114-21, SNORD114-26, SNORD114-27, SNORD114-24, MIR496, SNORD114-28, SNORD114-29, MIR656, FBLN5, MIR654, ASB2, SLC25A29, CALM1, CCDC88C, EML5, SNORA28, C14orf159, COX8C, ZC3H14, MIR411, MIR410, MIR412, ADAM6, SNORD114-20, VRK1, SERPINA3, TRMT61A, C14orf177, ZFYVE21, SIVA1, JAG…	HSP90AA1(S31)	99	SNORA11B, U93, hsa-mir-342, hsa-mir-345, hsa-mir-770, hsa-mir-493, hsa-mir-337, hsa-mir-665, hsa-mir-431, hsa-mir-433, hsa-mir-127, hsa-mir-432, hsa-mir-136, 14q(0), hsa-mir-370, 14q(I-1), 14q(I-2), 14q(I-3), 14q(I-4), 14q(I-5), 14q(I-6), 14q(I-7), 14q(I-8), 14q(I-9), 14q(II-1), 14q(II-2), 14q(II-3), 14q(II-4), 14q(II-5), 14q(II-6), 14q(II-7), 14q(II-8), 14q(II-9), 14q(II-10), 14q(II-11), 14q(II-…
Gain	15q11.2	18741744	20060090	1.31835	1.04e-05	35	13.3			1363	100	11	CXADRP2, LOC727924, OR4N3P, OR4N4, POTEB, LOC646214, BCL8, NF1P1, GOLGA6L6, GOLGA8C, OR4M2		1	hsa-mir-1268
Loss	15q11.2	18741744	19805989	1.06425	2.83e-05	23.3	8.3			639	100	8	CXADRP2, LOC727924, POTEB, LOC646214, BCL8, NF1P1, GOLGA6L6, GOLGA8C		0
Loss	16p11.2	31974497	33875342	1.90084	0.00299669	18.3	3.3			399	93.9525	5	MIR1826, TP53TG3B, SLC6A10P, HERC2P4, TP53TG3		1	hsa-mir-1826
Loss	17p13.3	118535	134424	0.015889	0.0400268	13.3	3.3			0	0	1	RPH3AL		0
Loss	17q21.31	41544253	41645008	0.100755	0.00747826	15	10			81	100	1	KIAA1267		0
Gain	17q25.3	77385789	78462808	1.07702	1.04e-05	28.3	15			21	100	31	TEX19, FOXK2, DCXR, C17orf101, CD7, LRRC45, UTS2R, GPS1, DUS1L, WDR45L, CSNK1D, FASN, FN3K, NARF, HEXDC, DYSFIP1, C17orf62, RAC3, CCDC57, RFNG, MYADML2, RAB40B, THOC4, ASPSCR1, NOTUM, SLC16A3, TBCD, SECTM1, FN3KRP, ZNF750, STRA13		0
Loss	18p11.21-q11.1	15318469	16793880	1.47541	0.0377735	16.7	0		Centromeric	10	1.95749	1	ROCK1		0
Loss	18q12.1-q23	24990733	76110993	51.1203	8e-06	30	5			4748	4.97545	184	PMAIP1, VPS4B, KIAA1012, FBXO15, CD226, ATP9B, LOC647946, C18orf62, SERPINB2, U58, CCDC102B, DYM, PARD6G, SERPINB5, KIAA0427, DSC2, DSC3, IER3IP1, DSC1, LOC284276, CCDC11, ONECUT2, MRO, RAX, MAPRE2, WDR7, FAM59A, LIPG, CDH20, FAM69C, SERPINB8, SIGLEC15, HMSD, SERPINB3, PIK3C3, LOC390858, SERPINB4, CNDP2, RAB27B, SOCS6, MOCOS, C18orf10, SNORD58A, SYT4, DCC, CNDP1, ATP8B1, ZNF397OS, NETO1, MYO5B, B…	MRO(S1), ME2(S1), ELAC1(S1), SMAD4(S1), MALT1(S32), BCL2(S6), SERPINB5(S33)	11	hsa-mir-302f, hsa-mir-187, hsa-mir-924, hsa-mir-1539, U58C, U58A, U58B, mgU12-22/U4-8, U91, ACA37, hsa-mir-122
Loss	19p13.3	8275	236875	0.2286	8e-06	36.7	11.7			17	25.8075	7	OR4F17, PPAP2C, FLJ45445, LOC375690, FAM138C, FAM138A, FAM138F		1	hsa-mir-1302-2
Gain	19p13.3	232109	258746	0.026637	1.04e-05	58.3	31.7			8	28.4717	2	MIER2, PPAP2C		0
Loss	19p12	20530481	22430882	1.9004	0.0424908	13.3	0			191	32.2175	17	ZNF738, ZNF676, ZNF708, ZNF43, ZNF737, ZNF714, ZNF626, ZNF257, LOC641367, ZNF85, ZNF208, ZNF493, ZNF431, ZNF429, ZNF98, ZNF100, ZNF430		0
Loss	19q13.31	48008848	48237089	0.228241	0.0670494	18.3	3.3			268	100	5	PSG6, PSG7, PSG10, PSG11, PSG1		0
Gain	20p13-p12.3	18609	5869816	5.85121	0.0229877	23.3	0			230	2.95235	101	TGM3, TGM6, PSMF1, SCRT2, C20orf96, MIR1292, PRNT, PRNP, FAM110A, PROKR2, NSFL1C, LOC100288797, PRND, LOC149837, DEFB132, SIRPG, SIRPD, C20orf27, SIRPA, C20orf29, CENPB, CSNK2A1, HSPA12B, ADRA1D, RSPO4, SNORD56, SNORD57, TCF15, GFRA4, FAM113A, FKBP1A, MAVS, C20orf30, NRSN2, RASSF2, SNORD119, MIR103-2, SNORD110, PANK2, SOX12, TBC1D20, ANGPT4, RAD21L1, OXT, CDC25B, SNPH, C20orf46, MRPS26, AVP, C20o…	TGM3(S2), RASSF2(S34)	9	SNORD119, hsa-mir-1292, HBII-55, ACA51, U86, U56, U57, hsa-mir-103-2, hsa-mir-103-2-as
Gain	20p11.21	24728423	25680524	0.952101	0.0253371	20	0			21	3.52694	12	ENTPD6, GINS1, CST7, ZNF337, ACSS1, ABHD12, NINL, PYGB, VSX1, C20orf3, NANP, LOC284798		0
Loss	20q11.1	28220435	28266142	0.045708	0.0131865	16.7	8.3		Centromeric	4	52.3355	1	FRG1B		0
Gain	20q11.21-q13.33	29436566	62363603	32.927	1.04e-05	40	8.3			897	2.57035	398	REM1, JPH2, ARFRP1, UQCC, SAMD10, CASS4, SYS1, COMMD7, SEMG1, RNF114, SEMG2, ZSWIM1, ZSWIM3, LOC100131496, ERGIC3, STK4, OSBPL2, GATA5, MOCS3, UCKL1, LOC63930, PLTP, LSM14B, SOX18, HRH3, MAP1LC3A, C20orf152, C20orf151, TSPYL3, KCNK15, KCNQ2, C20orf43, HCK, DNAJC5, TOP1, PDRG1, EFCAB8, C20orf4, GHRH, VAPB, SLC2A10, ZNF831, SNORA60, UCKL1AS, NCOA6, NCOA5, KIF3B, GNASAS, LOC647979, WFDC10B, TM9SF4, …	BCL2L1(S4), TGIF2(S4), TOP1(S4), TOMM34(S31), MMP9(S35), SNAI1(S36), CEBPB(S5), BMP7(S7)	28	hsa-mir-1825, hsa-mir-644, hsa-mir-499, hsa-mir-1289-1, U71b, U71a, U71c, U71d, ACA39, ACA60, U106, hsa-mir-1259, HBII-99B, HBII-99, hsa-mir-645, hsa-mir-1302-5, hsa-mir-296, hsa-mir-298, hsa-mir-646, hsa-mir-1257, hsa-mir-1-1, hsa-mir-133a-2, hsa-mir-124-3, hsa-mir-941-1, hsa-mir-941-2, hsa-mir-941-3, hsa-mir-1914, hsa-mir-647
Loss	21p11.2-q11.2	9896656	14421747	4.52509	8e-06	46.7	11.7		Centromeric	360	21.3826	11	C21orf81, BAGE4, C21orf99, BAGE, LIPI, BAGE2, BAGE3, TPTE, BAGE5, POTED, C21orf15		0
Loss	21p11.2-q11.2	9896656	13660702	3.76405	8e-06	46.7	10	Yes	Centromeric	308	9.81986	7	BAGE4, C21orf99, BAGE, BAGE2, BAGE3, TPTE, BAGE5		0
Loss	22p13-p11	134684	14797037	14.6624	0.00964012	21.7	5			103	2.46629	1	POTEH		0
Loss	22q11.21	18989576	19038912	0.049336	0.0285075	15	13.3			42	100	0			0
Loss	22q11.23	22682017	22712238	0.030221	8.7e-05	13.3	8.3			269	100	2	GSTT1, LOC391322		0
Loss	22q13.1	37689087	37715408	0.026321	8e-06	25	18.3			190	100	2	APOBEC3A, APOBEC3B		0
a Mb: Mega basepair; bCNVs: Copy number variants as per database of genomic variants (DGV version 9), Maximal overlap of CNA with known CNVs; a value of 100% indicates that at least one CNV completely spans the CNA; cNumber of genes within the area according to Ensembl Genome Browser, NCBI Genome Build 36. d ncRNA: Non-coding RNA, emiRNA: Micro RNA
Supplementary References
S1. Järvinen A-K, Autio R, Kilpinen A, Saarela M, Leivo I, Grénman R, Mäkitie AA, Monni O. (2008) High-resolution copy number and gene expression microarray analyses of head and neck squamous cell carcinoma cell lines of tongue and larynx. Genes Chromosomes Cancer 47:500-509.
S2. Kornberg LJ, Villaret D, Popp M, Lui L, McLaren R, et al. (2005) Gene expression profiling in squamous cell carcinoma of the oral cavity shows abnormalities in several signaling pathways. Laryngoscope 115:690-698.
S3. Tsui IFL, Rosin MP, Zhang L, Ng RT, Lam WL. (2008) Multiple aberrations of chromosome 3p detected in oral premalignant lesions. Cancer Prev Res 1:424-429.
S4. Sparano A, Quesnelle KM, Kumar MS, Wang Y, Sylvester AJ, et al. (2006) Genome-wide profiling of oral squamous cell carcinoma by array-based comparative genomic hybridization. Laryngoscope. 116:735-741.
S5. Alevizos I, Mahadevappa M, Zhang X, Ohyama H, Kohno Y, et al. (2001) Oral cancer in vivo gene expression profiling assisted by laser capture microdissection and microarray analysis. Oncogene 20:6196-6204.
S6. Scully C, Field JK, Tanzawa H. (2000) Genetic aberrations in oral or head and neck squamous cell carcinoma 2: chromosomal aberrations. Oral Oncol 36:311-327.
S7. Nagata M, Fujita H, Ida H, Hoshina H, Inoue T, et al. (2003) Identification of potential biomarkers of lymph node metastasis in oral squamous cell carcinoma by cDNA microarray analysis. Int J Cancer 106:683-689.
S8. Huang K-H, Huang S-F, Chen I-H, Liao C-T, Wang H-M, et al. (2009) Methylation of RASSF1A, RASSF2A, and HIN-1 is associated with poor outcome after radiotherapy, but not surgery, in oral squamous cell carcinoma. Clin Cancer Res 15:4174-4180.
S9. Garnis C, Campbell J, Zhang L, Rosin MP, Lam WL. (2004) OCGR array: an oral cancer genomic regional array for comparative genomic hybridization analysis. Oral Oncol 40:511-519.
S10. Liu C-J, Lin S-C, Chen Y-J, Chang K-M, Chang K-W. (2006) Array-comparative genomic hybridization to detect genomewide changes in microdissected primary and metastatic oral squamous cell carcinomas. Mol Carcin 45:721-731.
S11. Snijders AM, Schmidt BL, Fridlyand J, Dekker N, Pinkel D, et al. (2005) Rare amplicons implicate frequent deregulation of cell fate specification pathways in oral squamous cell carcinoma. Oncogene 24:4232-4242.
S12. Estilo CL, O-Charoenrat P, Ngai I, Patel SG, Reddy PG, et al. (2003) The role of novel oncogenes squamous cell carcinoma-related oncogene and phosphatidylinositol 3-kinase p110α in squamous cell carcinoma of the oral tongue. Clin Cancer Res 9:2300-2306.
S13. Freier K, Knoepfle K, Flechtenmacher C, Pungs S, Devens F, et al. (2010) Recurrent copy number gain of transcription factor SOX2 and corresponding high protein expression in oral squamous cell carcinoma. Genes Chromosomes Cancer 49:9-16.
S14. Saintigny, P, El-Naggar AK, Papadimitrakopoulou V, Ren H, Fan Y-H, et al. (2009) ΔNp63 overexpression, alone and in combination with other biomarkers, predicts the development of oral cancer in patients with leukoplakia. Clin Cancer Res 15: 6284-6291.
S15. Warner GC, Reis PP, Jurisica I, Sultan M, Arora S, et al. (2004) Molecular classification of oral cancer by cDNA microarrays identifies overexpressed genes correlated with nodal metastasis. Int J Cancer 110:857-868.
S16. Nakamura E, Kozaki K, Tsuda H, Suzuki E, Pimkhaokham A, et al. (2008) Frequent silencing of a putative tumor suppressor gene melatonin receptor 1 A (MTNR1A) in oral squamous-cell carcinoma. Cancer Sci 99:1390-1400.
S17. Baldwin C, Garnis C, Zhang L, Rosin MP, Lan WL. (2005) Multiple microalterations detected at high frequency in oral cancer. Cancer Res 65:7561-7567.
S18. Liu C-J, Lui M-T, Chen H-L, Lin S-C, Chang K-W. (2007) MICA and MICB overexpression in oral squamous cell carcinoma. J Oral Pathol Med 36:43-47.
S19. Ono K, Uzawa K, Nakatsuru M, Shiiba M, Mochida Y, et al. (2003) Down-regulation of FEZ1/LZTS1 gene with frequent loss of heterozygosity in oral squamous cell carcinomas. Int J Oncol 23:297-302.
S20. Freier K, Schwaenen C, Sticht C, Flechtenmacher C, Mühling J, et al. (2007) Recurrent FGFR1 amplification and high FGFR1 protein expression in oral squamous cell carcinoma. Oral Oncol 43:60-66.
S21. Matta A, Bahadur S, Duggal R, Gupta SD, Ralhan R. (2007) Over-expression of 14-3-3zeta is an early event in oral cancer. BMC Cancer. 7:169.
S22. Garnis C, Coe BP. Zhang L, Rosin MP, Lam WL. (2004) Overexpression of LRP12, a gene contained within an 8q22 amplicon identified by high-resolution array CGH analysis of oral sqamous cell carcinomas. Oncogene 23: 2582-2586.
S23. Yamamoto G, Irie T, Aida T, Nagoshi Y, Tsuchiya R, et al. (2006) Correlation of invasion and metastasis of cancer cells, and expression of the RAD21 gene in oral squamous cell carcinoma. Virchows Arch 448:435-441.
S24. Chang JT, Wang H-M, Chang K-W, Chen W-H, Wen M-C, et al. (2005) Identification of differentially expressed genes in oral squamous cell carcinoma (OSCC): overexpression of NPM, CDK1 and NDRG1 and underexpression of CHES1. Int J Cancer 114:942-949.
S25. Kresty LA, Mallery SR, Knobloch TJ, Song H, Lloyd M, et al. (2002) Alterations of p16INK4a and p14ARF in patients with severe oral epithelial dysplasia. Cancer Res 62:5295-5300.
S26. Suzuki E, Imoto I, Pimkhaokham A, Nakagawa T, Kamata N, et al. (2007) PRTFDC1, a possible tumor-suppressor gene, is frequently silenced in oral squamous-cell carcinomas by aberrant promoter hypermethylation. Oncogene 26:7921-7932.
S27. Hsu L-C, Huang X, Seasholtz S, Potter DM, Gollin SM. (2006) Gene amplification and overexpression of protein phosphatase 1α in oral squamous cell carcinoma cell lines. Oncogene 25:5517-5526.
S28. Xia J, Chen Q, Li B, Zeng X. (2007) Amplifications of TAOS1 and EMS1 genes in oral carcinogenesis: association with clinicopathological features. Oral Oncol 43:508-514.
S29. Freier K, Sticht C, Hofele C, Flechtenmacher C, Stange D, et a. (2006) Recurrent coamplification of cytoskeleton-associated genes EMS1 and SHANK2 with CCND1 in oral squamous cell carcinoma. Genes Chromosomes Cancer 45:118-125.
S30. Pande P, Mathur M, Shukla NK, Ralhan R. (1999) Ets-1: a plausible marker of invasive potential and lymph node metastasis in human oral squamous cell carcinomas. J Pathol 189:40-45.
S31. Hwang D, Alevizos I, Schmitt WA, Misra J, Ohyama H, et al. (2003) Genomic dissection for characterization of cancerous oral epithelium tissues using transcription profiling. Oral Oncol 39:259-268.
S32. Chiba T, Maeda G, Kawashiri S, Kato K, Imai K. (2009) Epigenetic loss of mucosa-associated lymphoid tissue 1 expression in patients with oral carcinomas. Cancer Res 69:7216-7223.
S33. Yoshizawa K, Nozaki S, Okamune A, Kitahara H, Ohara T. (2009) Loss of maspin is a negative prognostic factor for invasion and metastasis in oral squamous cell carcinoma. J Oral Pathol Med 38: 535-539.
S34. Imai T, Toyota M, Suzuki H, Akino K, Ogi K, et al. (2008) Epigenetic inactivation of RASSF2 in oral squamous cell carcinoma. Cancer Sci 99:958-966.
S35. Zhou X, Temam S, Oh M, Pungpravat N, Huang B-L, et al. (2006) Global expression-based classification of lymph node metastasis and extracapsular spread of oral tongue squamous cell carcinoma. Neoplasia. 8:925-932.
S36. Sun L, Diamond ME, Ottaviano AJ, Joseph MJ, Ananthanarayan V, et al. (2008) Transforming growth factor-beta 1 promotes matrix metalloproteinase-9-mediated oral cancer invasion through snail expression. Mol Cancer Res 6:10-20.
